# Supplementary material for: Health-Related Quality of Life Issues Experienced by Thoracic and Breast Sarcoma Patients: A Rare and Understudied Group
Source: J Clin Med. 2021 Nov 16;10(22):5334. doi: 10.3390/jcm10225334 (PMC8618823; doi:10.3390/jcm10225334)
Supplement: Supplementary file 1 [file jcm-10-05334-s001.zip]

Archive with 1 entries (1 files):
- jcm-1392567-supplementary.pdf
